# Supplementary material for: Socioeconomic Inequalities in Physical Activity and Sedentary Behaviour among the Chilean Population: A Systematic Review of Observational Studies
Source: Int J Environ Res Public Health. 2021 Sep 15;18(18):9722. doi: 10.3390/ijerph18189722 (PMC8468594; doi:10.3390/ijerph18189722)
Supplement: Supplementary file 1 [file ijerph-18-09722-s001.zip]

Archive with 1 entries (1 files):
- ijerph-1347947-supplementary.pdf
